# Supplementary material for: Endobiliary Photodynamic Therapy in Cholangiocarcinoma: Clinical Outcomes, Patient Selection, and Procedural Context
Source: Curr Oncol. 2026 Jun 9;33(6):343. doi: 10.3390/curroncol33060343 (PMC13298456; doi:10.3390/curroncol33060343)
Supplement: Supplementary file 1 [file curroncol-33-00343-s001.zip]

Archive with 1 entries (1 files):
- curroncol-4282833-supplementary.pdf
